# Supplementary material for: Association between Dietary Habits and Severity of Symptoms in Premenstrual Syndrome
Source: Int J Environ Res Public Health. 2023 Jan 17;20(3):1717. doi: 10.3390/ijerph20031717 (PMC9914022; doi:10.3390/ijerph20031717)
Supplement: Supplementary file 1 [file ijerph-20-01717-s001.zip]

Archive with 1 entries (1 files):
- ijerph-2175541-supplementary.pdf
